# Supplementary material for: Gut Microbiome Alterations following Postnatal Iron Supplementation Depend on Iron Form and Persist into Adulthood
Source: Nutrients. 2022 Jan 18;14(3):412. doi: 10.3390/nu14030412 (PMC8838803; doi:10.3390/nu14030412)
Supplement: Supplementary file 1 [file nutrients-14-00412-s001.zip]

Archive with 1 entries (1 files):
- nutrients-1525383-supplementary.pdf
